# Supplementary material for: Low-Loading Pt Nanoparticles Anchored on Niobium Nitride for Highly Efficient Alkaline Hydrogen Evolution
Source: Nanomaterials (Basel). 2026 Jun 15;16(12):751. doi: 10.3390/nano16120751 (PMC13305946; doi:10.3390/nano16120751)
Supplement: Supplementary file 1 [file nanomaterials-16-00751-s001.zip]

Archive with 1 entries (1 files):
- nanomaterials-4350316-supplementary.pdf
